# Supplementary material for: Comparison of the Nutritional Value of Locally Formulated Food Preparations and Standard Ready‐to‐Use Therapeutic Foods for the Management of Uncomplicated Severe Acute Malnutrition in Children Under Five in the Democratic Republic of the Congo
Source: Food Sci Nutr. 2025 Dec 8;13(12):e71302. doi: 10.1002/fsn3.71302 (PMC12685614; doi:10.1002/fsn3.71302)
Supplement: Supplementary file 1 — Table S1: Macro‐ and micronutrient profiles of the 40 analyzed samples (laboratory results). [file FSN3-13-e71302-s001.xlsx]

## Sheet: Sheet1
Table S1. Macro- and micronutrient profiles of the 40 analyzed samples (laboratory results).
SAMPLE	Macronutrients			Micronutrients
	Fat (g)	Proteins (g)	Energy (kcal)	Mg	Ca	Iron	P
MES 01	6.7571	13.3427	313.803	7.43779	13.5117	4.68128	1.97576
MES 02	5.91007	16.3469	337.264	4.94865	8.19833	4.68773	9.34877
MES 03	21.9139	16.8119	402.792	4.19075	6.92665	5.26326	16.4328
MES 04	5.54883	18.4662	325.583	6.54211	10.32	3.40927	23.438
MES 05	19.9687	12.0158	393.641	0.424244	2.04247	6.78283	5.04266
MES 06	46.192	26.9933	593.963	4.05581	5.92629	2.82677	3.13151
MES 07	21.8609	13.6711	409.43	4.00801	9.27143	4.76761	10.8395
MES 08	26.3562	15.2684	441.158	4.90074	4.90074	3.178	11.3859
MES 09	9.3467	12.0836	338.987	4.49869	6.99436	4.33349	13.8973
MES 10	17.7528	8.0971	396.808	3.83057	6.69341	5.54172	16.5823
MES 11	7.2905	10.3938	333.894	4.67814	5.64551	3.6269	11.4258
MES 12	14.3113	12.2287	352.295	6.15109	8.82215	3.40624	16.1342
MES 13	9.57627	9.8015	347.66	6.16695	7.51884	3.06334	14.3359
MES 14	8.2472	1.93187	335.794	5.04178	10.0806	4.8095	26.0993
MES 15	12.2169	7.13703	295.214	7.98742	11.5171	3.57029	8.53617
MES 16	31.7456	9.6201	418.797	5.80711	5.10987	4.87348	5.57788
MES 17	14.7012	31.2725	316.685	6.56488	8.86369	2.40617	6.3912
MES 18	47.0276	26.8695	597.441	4.03889	7.06346	2.94757	4.88751
MES 19	4.39117	5.3245	71.3434	34.0886	64.4769	14.297	28.3698
MES 20	13.5519	14.2364	327.929	6.59288	7.25461	4.92484	19.3517
MES 21	10.5029	13.4724	362.147	5.76561	6.6161	5.29619	16.126
MES 22	5.6828	16.0104	340.925	7.02501	9.50356	3.60783	6.92235
MES 23	5.61227	15.9933	338.714	4.94222	8.83045	5.89582	14.1388
MES 24	11.6519	10.5545	361.309	5.7264	4.79921	1.58313	14.3312
MES 25	9.6427	15.8908	363.04	6.61085	11.4037	4.3549	4.35214
MES 26	6.0023	14.1506	291.828	5.67114	4.50607	5.80478	42.2954
MES 27	23.4251	17.001	408.9	1.43311	5.65419	1.50893	12.6632
MES 28	4.97193	15.907	310.632	7.84529	9.46457	6.42882	3.34801
MES 29	5.23893	20.3259	338.894	7.0258	10.7998	5.46188	5.60647
MES 30	3.5151	14.4564	339.097	5.86853	5.53529	3.10826	17.2222
MES 31	3.73647	10.1187	323.181	6.64644	7.41381	4.05965	14.6977
MES 32	17.7836	24.3252	385.947	6.16924	8.91314	4.32961	2.28011
MES 33	6.98217	17.3922	334.896	4.94183	10.033	6.63191	6.62594
MES 34	6.5566	12.1652	317.017	5.2647	10.7565	6.93654	29.97
MES 35	6.45443	8.177	330.332	7.2079	10.8981	6.35118	6.47833
MES 36	5.78173	9.38393	330.27	5.05344	11.1878	5.19575	25.5821
MES 37	17.7667	8.41727	375.52	4.4951	8.43363	3.9412	5.38986
MES 38	14.4626	10.4132	342.329	7.08967	6.42656	4.42264	5.0244
MES 39	8.17777	9.78777	334.934	7.09393	10.1513	4.12021	3.94107
MES 40	16.998	7.99837	301.944	7.13046	3.18933	3.30525	17.1489
Min	5	2.5	520	15	55	1.8	55
Max	7	3	550	45	151	2.7	151
Scale	g/100 kcal	g/100 kcal	kcal /100g	mg/100 kcal	mg/100 kcal	mg/100 kcal	mg/100 kcal
Note: Values highlighted in green fall within the recommended ranges set by the Codex Alimentarius
