# Supplementary material for: Comparison of the Nutritional Value of Locally Formulated Food Preparations and Standard Ready‐to‐Use Therapeutic Foods for the Management of Uncomplicated Severe Acute Malnutrition in Children Under Five in the Democratic Republic of the Congo
Source: Food Sci Nutr. 2025 Dec 8;13(12):e71302. doi: 10.1002/fsn3.71302 (PMC12685614; doi:10.1002/fsn3.71302)
Supplement: Supplementary file 2 — Table S2: Macro‐ and micronutrient profiles of the 40 recipes estimated using NutVal. [file FSN3-13-e71302-s002.xlsx]

## Sheet: Sheet1
Table S2. Macro- and micronutrient profiles of the 40 recipes estimated using NutVal
Sample	Sum of Energy (kcal)	Sum of Protein (g)	Sum of Fat (g)	Sum of Calcium (mg)	Sum of Copper (mg)	Sum of Iodine (µg)	Sum of Iron (mg)	Sum of Magnesium (mg)	Sum of Selenium (µg)	Sum of Zinc (mg)	Sum of Vitamin A (µg RAE)	Sum of Thiamine (mg) - B1	Sum of Riboflavin (mg) - B2	Sum of Niacin (mg)	Sum of Pantothenate (mg)	Sum of Pyridoxine (mg) -B6	Sum of Folate (µg DFE)	Sum of Vitamin B12 (μg)	Sum of Vitamin C (mg)	Sum of Vitamin D (µg)	Sum of Vitamin E (mg)	Sum of Vitamin K (µg)
MES 01	675.35	4.0897	2.83178	65.372	0.0855838	0	0.790212	18.503	5.40224	0.446361	0.29022	0.0672659	0.105736	0.23628	0.226232	0.035238	20.342	0.167084	0.530688	0	0.190449	1.98386
MES 02	905.95	3.70619	2.58416	48.8912	0.107232	0	0.852464	26.6902	3.85165	0.533109	0.216347	0.0893846	0.102634	0.45247	0.211087	0.086475	16.831	0.124554	0.395607	0	0.140979	1.49545
MES 03	2336.49	3.09081	6.55769	31.7335	0.0534451	4.45112	0.494079	11.8986	1.8259	0.252109	0.0950143	0.0421602	0.0450646	0.275125	0.0952129	0.0459018	8.58125	0.0500195	0.207662	0	0.905311	1.41511
MES 04	2232.28	3.32372	6.79344	31.268	0.0477691	4.65891	0.455928	8.70276	1.87929	0.203836	0.102138	0.0335092	0.0419257	0.234081	0.0934668	0.0287356	9.35367	0.0541599	0.220402	0	0.94838	1.48525
MES 05	574.15	4.40826	2.35566	25.0718	0.185648	0	1.72298	40.9736	3.59575	0.714883	0.0870853	0.126404	0.102682	0.429343	0.124445	0.114082	32.657	0	0.522512	0	0.0740225	4.09301
MES 06	992.35	2.07991	9.00811	7.44193	0.0924019	0	0.370988	13.5436	0.595556	0.263869	0	0.0515947	0.0113619	0.972721	0.14245	0.0280546	19.348	0	0	0	1.47468	0.403084
MES 07	692.19	5.00347	2.16097	73.5376	0.147928	0	1.34168	37.3597	4.04759	0.748378	0.476748	0.117973	0.148937	0.423283	0.282235	0.113119	28.3015	0.174663	0.901487	0	0.100117	3.51493
MES 08	586.2	4.17153	2.64342	23.0194	0.173814	0	1.58453	38.6865	3.64347	0.688042	1.64449	0.118635	0.100819	0.457717	0.16848	0.117424	31.537	0.00759127	0.750597	0.017059	0.134237	4.21955
MES 09	1979.34	1.48082	7.32178	7.04124	0.0578496	0	0.574838	15.7073	1.45261	0.247643	0.0227349	0.0446816	0.0292411	0.324517	0.0706119	0.0445123	9.53601	0	0.136409	0	1.08645	1.85264
MES 10	1979.34	1.48082	7.32178	7.04124	0.0578496	0	0.574838	15.7073	1.45261	0.247643	0.0227349	0.0446816	0.0292411	0.324517	0.0706119	0.0445123	9.53601	0	0.136409	0	1.08645	1.85264
MES 11	966.31	3.43239	1.69718	14.7137	0.145669	0	1.2852	36.303	3.07386	0.56812	0.0465689	0.106772	0.0704194	0.835683	0.175353	0.105085	22.6118	0	0.279413	0	0.0827892	2.75119
MES 12	835.81	3.09908	5.18453	6.75632	0.102857	0	0.541116	30.0834	1.35174	0.440471	0	0.0704945	0.031238	1.62566	0.036525	0.0851677	10.5287	0	0.0957155	0	0.823154	0
MES 13	545.21	4.22122	2.25436	23.8037	0.177456	0	1.64588	39.416	3.48453	0.687772	0.082537	0.121568	0.0984153	0.41703	0.11989	0.110976	30.9514	0	0.495222	0	0.0701565	3.87924
MES 14	1346.81	0.805459	9.66959	28.0166	0.00103281	0	0.00894707	2.45023	0.61835	0.0910522	0.133649	0.00924407	0.0348505	0.0211834	0.0794767	0.00804122	1.11374	0.0897677	0.151469	0	1.5386	0.774423
MES 15	1436.8	1.41815	9.74109	5.23385	0.0523942	0	0.212834	12.5278	0.0334076	0.162027	39.4766	0.0260579	0.0111915	0.866203	0.0445434	0.0300111	6.73719	0	0.18931	0	1.60273	0.657016
MES 16	1779.36	1.82306	8.65382	13.3121	0.0558482	0	0.453135	18.2122	0.988164	0.243559	7.69434	0.0388303	0.0248769	0.832935	0.0194193	0.0535811	7.89835	0.00920556	1.57304	0.0091044	1.39137	0.495571
MES 17	1418.7	1.24596	9.79862	10.4779	0.0611052	0	0.533305	10.2911	0.598435	0.172024	40.012	0.032121	0.0310355	0.0828893	0.070265	0.0237436	12.515	0	0.32565	0	1.50226	2.32537
MES 18	514.25	3.95041	8.24793	10.5785	0.130579	0	0.528926	33.0579	0	0.431405	0	0.0644628	0.0231405	2.47934	0	0.0545455	18.1818	0	0.165289	0	1.42149	0
MES 19	28.3	0.137833	0.0817198	0.737638	0.000379357	0	0.0239732	0.0632261	0.161753	0.00679681	0.843015	0.00210754	0.00240786	0.000395163	0.00807714	0.000895703	0.247636	0.00468927	0	0.0105377	0.00553228	0.00158065
MES 20	758.29	4.43404	5.70037	19.937	0.156283	0	0.919859	33.052	3.32261	0.608791	9.10074	0.114165	0.049423	1.62312	0.231723	0.11841	29.1907	0.0300017	1.03391	0.029672	0.912659	0.00329689
MES 21	833.76	3.44372	5.42924	10.0113	0.143937	0	0.702324	28.0944	2.08909	0.524491	0	0.0984936	0.0316446	1.4205	0.216757	0.0891911	24.4675	0	0	0	0.849225	0
MES 22	720.38	4.75857	2.55224	28.5433	0.202986	0	1.89053	42.9704	3.62711	0.749826	0.0999473	0.132781	0.111277	0.422362	0.129287	0.111072	37.4802	0	0.599684	0	0.0849552	4.69752
MES 23	494.53	3.73268	1.98039	18.9897	0.153327	0	1.4128	36.6085	3.43639	0.638647	0.0647079	0.112608	0.0864437	0.426019	0.113045	0.114954	24.2655	0	0.388247	0	0.0550017	3.04127
MES 24	804.41	3.21938	4.98664	15.3566	0.138687	0	0.521314	19.0574	2.46491	0.414254	0	0.0831417	0.0183203	1.63926	0.234209	0.0739424	24.5646	0	0	0	0.831044	0.00870203
MES 25	1480.31	1.32093	8.13288	6.90531	0.0545825	0	0.504536	12.7973	1.18408	0.223264	0.0236437	0.0393904	0.0306416	0.14561	0.0393722	0.0391668	8.86639	0	0.141862	0	1.20458	1.70572
MES 26	532.49	3.65981	1.59582	29.6682	0.159096	0	1.24951	24.0568	3.94787	0.492704	0.0732408	0.093459	0.0711844	0.782469	0.14642	0.0870307	28.517	0	0.439445	0	0.0661984	3.45546
MES 27	970.24	5.14894	5.15251	53.0776	0.17858	0	1.154	36.4384	3.14572	0.723563	0.203043	0.124418	0.100565	1.24351	0.305058	0.0984973	34.7079	0.112148	0.405673	0	0.717503	1.69824
MES 28	489	3.96022	2.10573	20.8691	0.163906	0	1.5137	38.2209	3.51738	0.666769	0.0715746	0.117669	0.09182	0.431776	0.117454	0.116022	26.8405	0	0.429448	0	0.0608384	3.36401
MES 29	1245.95	1.94944	8.08231	8.56214	0.0660861	8.34704	0.613034	16.1539	2.09736	0.279586	0.268871	0.0492516	0.0378426	0.219702	0.0508688	0.0529476	10.6746	0.0182592	0.188611	0.0180585	1.18813	1.90016
MES 30	387.06	2.24539	0.949465	3.35349	0.0749005	0	0.642019	27.1663	3.17858	0.524932	2.94528	0.0952178	0.0503074	0.589205	0.0902186	0.133623	5.03798	0	3.10029	0	0.010076	1.92218
MES 31	518.11	3.96036	1.48887	20.928	0.133159	0	1.23217	22.0996	6.13634	0.432109	0.0675532	0.0764123	0.065405	0.290585	0.116973	0.0318369	29.0961	0	0.405319	0	0.0661057	3.21843
MES 32	433.2	5.03855	1.99954	28.0009	0.176362	0	1.63873	29.409	7.12142	0.564635	0.0923361	0.100092	0.0867959	0.351847	0.143998	0.0419206	38.8273	0	0.554017	0	0.088181	4.38827
MES 33	723.15	7.8734	2.94738	32.0404	0.112812	0	1.23176	26.7234	2.46906	0.465878	0.0483994	0.0822305	0.0629537	0.307215	0.082355	0.082756	18.1498	0	0.290396	0	0.0411395	2.27477
MES 34	812.16	7.0105	2.62436	28.5572	0.100646	0	1.1265	23.7946	2.21545	0.415103	0.043095	0.0732183	0.0565923	0.273545	0.0733291	0.0736862	16.1606	0	0.25857	0	0.0366307	2.02546
MES 35	522.21	4.17974	1.65872	23.2722	0.14661	0	1.36162	24.3963	5.93401	0.468834	0.0765975	0.0830317	0.0728385	0.291875	0.119454	0.0347753	32.2093	0	0.459585	0	0.0731506	3.6403
MES 36	824.1	3.36185	5.21138	9.59835	0.139843	0	0.692756	27.8668	2.12778	0.518869	0	0.0971666	0.0319743	1.37197	0.21012	0.0903895	23.2981	0	0	0	0.80864	0
MES 37	1897.95	1.9028	7.94615	21.1449	0.0392782	0	0.183772	10.8064	1.64593	0.193994	0.0853553	0.0267684	0.0296567	0.691892	0.0669122	0.0206681	6.3068	0.0573303	0.138887	0	1.28855	0.476145
MES 38	732.99	4.31616	2.93449	63.0541	0.105961	0	0.984802	21.4819	5.23322	0.485777	0.275584	0.0757186	0.109602	0.242973	0.216557	0.0381465	24.8134	0.148447	0.577907	0	0.189389	2.59717
MES 39	541.16	4.0027	2.13079	21.4872	0.166367	0	1.53818	38.2974	3.48936	0.668157	0.0739153	0.11796	0.0929707	0.425526	0.117377	0.11407	27.7182	0	0.443492	0	0.062828	3.47402
MES 40	619.51	3.6997	6.53258	32.353	0.115189	0	0.858985	31.7186	0.0222757	0.441526	23.1635	0.0705396	0.0559103	2.13072	0	0.0813546	23.8898	0	2.79253	0	1.14445	0
Min	520	2.5	5	55	0.25	13	1.8	15	3.6	2	145	0.09	0.29	0.91	0.55	0.11	36	0.29	9	2.7	3.6	2.7
Max	550	3	7	151	0.35	27	2.7	45	8	2.7	308									4.2		6
Scale	kcal /100g	g/100 kcal	g/100 kcal	mg/100 kcal	mg/100 kcal	µg/100 kcal	mg/100 kcal	mg/100 kcal	µg/100 kcal	mg/100 kcal	µg RE/100 kcal	mg/100 kcal	mg/100 kcal	mg/100 kcal	mg/100 kcal	mg/100 kcal	µg/100 kcal	µg/100 kcal	mg/100 kcal	µg/100 kcal	mg α-TE /100 kcal	µg/100 kcal
Note: Values highlighted in green fall within the recommended ranges set by the Codex Alimentarius
